# Supplementary material for: Identification of Huge Phages from Wastewater Metagenomes
Source: Viruses. 2023 Nov 28;15(12):2330. doi: 10.3390/v15122330 (PMC10747093; doi:10.3390/v15122330)
Supplement: Supplementary file 1 [file viruses-15-02330-s001.zip]

Archive with 5 entries (5 files):
- External_supplementary_S1_Supplementary_Figures_and_Tables.pdf
- External_supplementary_S2_Table_S1_Overview_Metagenome_Libraries.xlsx
- External_supplementary_S3_Table_S4_ANI.xlsx
- External_supplementary_S4_SI_CRISPR_sequences.pdf
- External_supplementary_S5_Genbank_HugePhages_WW.zip
