# Supplementary material for: Identification of Huge Phages from Wastewater Metagenomes
Source: Viruses. 2023 Nov 28;15(12):2330. doi: 10.3390/v15122330 (PMC10747093; doi:10.3390/v15122330)
Supplement: Supplementary file 1 [file viruses-15-02330-s001.zip › External_supplementary_S2_Table_S1_Overview_Metagenome_Libraries.xlsx]

## Sheet: 01_curated-metadata-samples-wwa
Table S1. A sample metadata of 165 publicly available metagenomes retrived from sequence reads archieve (SRA). aMetagenomic library ID (run ID for SRA entries) ; bProject ID related to the database of origin (experiment ID for SRA); cSample ID related to the database of origin (sample ID for SRA); dAccession number of sample related to the database of origin (sample ID for SRA); eThe accession nu…
Sample_ida	Bioproject_numberb	Sample_accessionc	Experiment_accessiond	Run_accessione	Tax_idf	Scientific_nameg	Read_counth	First_createdi	PMIDj	Sourcek	Project_namel	Origin	Sample_locationm	Seq_platformn	Source_databaseo	Basepairs_countp	Library_fragment_lengthq	Quality_above_30_SRAr	Mean_quality_SRAs	Sample_latitudet	Sample_longitudeu
EADRX012718	PRJDB2568	SAMD00012616	DRX012718	DRR014187	1594593	bioanode metagenome	34797837	2014-04-30	24852573	Activated sludge	Activated sludge of wastewater treatment plant	Industrial	Japan	ILLUMINA	SRA	6959567400	200	94	35.84	35.44	136.45
EASRX371701	PRJNA225657	SAMN02388835	SRX371701	SRR1022352	1263854	anaerobic digester metagenome	19282148	2014-06-16	24615381	Activated sludge	Active sludge of sewage treatment plant	Aquaculture	Hong Kong	ILLUMINA	SRA	3856429600	200	89	34.85	22.21	114.217
EASRX371702	PRJNA225657	SAMN02388836	SRX371702	SRR1022353	449393	freshwater metagenome	20962171	2014-06-16	24615381	Wastewater	Freshwater fishpond sediment	Fishpond wastewater	Hong Kong	ILLUMINA	SRA	4192434200	200	89	34.9	22.21	114.217
EASRX371699	PRJNA225657	SAMN02388834	SRX371699	SRR1022361	718308	biofilm metagenome	14140264	2014-06-16	24615381	Wastewater	Biofilm of wastewater treatment plant	Biofilm	Hong Kong	ILLUMINA	SRA	2828052800	200	83	32.54	22.21	114.217
EASRX393041	PRJNA231881	SAMN02445066	SRX393041	SRR1051195	1454002	Candidatus Accumulibacter sp. BA-91	63272210	2014-01-21	26279094	Activated sludge	Activated sludge Domestic wastewater treatment plant	Domestic	Australia	ILLUMINA	SRA	12654442000	200	83	32.87	-27.486	153.191
EASRX277355	PRJNA194095	SAMN01990759	SRX277355	SRR1055898	942017	activated sludge metagenome	16543008	2014-05-20		Activated sludge	Foam and foaming activated sludge	Foam and Foaming	China	ILLUMINA	SRA	3308601600	200	88	34.35
EASRX404361	PRJNA231881	SAMN02445067	SRX404361	SRR1068202	412754	bioreactor sludge metagenome	63036813	2014-01-21	26279094	Activated sludge	Activated sludge Domestic wastewater treatment plant	Domestic	Australia	ILLUMINA	SRA	12607362600	200	83	32.79	-27.486	153.191
EASRX425444	PRJNA233578	SAMN02582408	SRX425444	SRR1106691	527639	wastewater metagenome	5229051	2015-06-05		Wastewater	Municipal sewage wastewater treatment plants	Municipal	China	ILLUMINA	SRA	966288800	185	95	36.45
EASRX425468	PRJNA233578	SAMN02582416	SRX425468	SRR1106711	527639	wastewater metagenome	15409456	2015-06-05		Wastewater	Municipal sewage wastewater treatment plants	Municipal	China	ILLUMINA	SRA	2356178939	153	86	34.48
EASRX425523	PRJNA233578	SAMN02582418	SRX425523	SRR1106873	527639	wastewater metagenome	6781772	2015-06-05		Wastewater	Municipal sewage wastewater treatment plants	Municipal	China	ILLUMINA	SRA	2028248306	299	81	33.53
EASRX450092	PRJNA236430	SAMN02596445	SRX450092	SRR1144841	527639	wastewater metagenome	35438248	2014-07-13		Activated sludge	Conventional activated sludge (CAS)	Conventional	China	ILLUMINA	SRA	7141549089	202	89	34.54	31.3	121.5
EASRX451093	PRJNA236430	SAMN02596446	SRX451093	SRR1145849	527639	wastewater metagenome	30702043	2015-06-08		Activated sludge	Conventional activated sludge (CAS)	Conventional	China	ILLUMINA	SRA	6201812686	202	91	35.38	31.3	121.5
EASRX451135	PRJNA236430	SAMN02596447	SRX451135	SRR1145888	527639	wastewater metagenome	29167563	2015-06-08		Activated sludge	Conventional activated sludge (CAS)	Conventional	China	ILLUMINA	SRA	5891847726	202	92	35.61	31.3	121.5
EASRX451165	PRJNA236430	SAMN02596448	SRX451165	SRR1145916	527639	wastewater metagenome	36873995	2015-06-08		Activated sludge	Conventional activated sludge (CAS)	Conventional	China	ILLUMINA	SRA	7448546990	202	91	35.41	31.3	121.5
EASRX468783	PRJNA236782	SAMN02639518	SRX468856	SRR1168486	942017	activated sludge metagenome	8550873	2015-02-12		Activated sludge	Activated sludge of wastewater treatment plant	Domestic	United States of America	ILLUMINA	SRA	5130523800	600	81	33.26	32.6563	-90.2093
EASRX468856	PRJNA236782	SAMN02639521	SRX468857	SRR1168487	942017	activated sludge metagenome	8996868	2015-02-12		Activated sludge	Activated sludge of wastewater treatment plant	Domestic	United States of America	ILLUMINA	SRA	5398120800	600	81	33.24	33.4305	-88.8278
EASRX468857	PRJNA236782	SAMN02639511	SRX468783	SRR1168574	942017	activated sludge metagenome	7569986	2015-02-12		Activated sludge	Activated sludge of wastewater treatment plant	Domestic	United States of America	ILLUMINA	SRA	4541991600	600	81	33.36	33.4783	-88.3918
EASRX645896	PRJNA254356	SAMN02445069	SRX645896	SRR1506951	412754	bioreactor sludge metagenome	63608763	2014-07-29		Wastewater	Lab-scale EBPR reactor sewage treatment	Lab-scale EBPR	Australia	ILLUMINA	SRA	19082628900	300	71	29.08	-27.486	153.191
EASRX646153	PRJNA254356	SAMN02445070	SRX646153	SRR1506983	412754	bioreactor sludge metagenome	82709903	2014-07-29		Wastewater	Lab-scale EBPR reactor sewage treatment	Lab-scale EBPR	Australia	ILLUMINA	SRA	24812970900	300	72	29.13	-27.486	153.191
EASRX668426	PRJNA257236	SAMN02947780	SRX668426	SRR1535019	527639	wastewater metagenome	3787435	2015-06-05		Wastewater	Wastewater sample amended with ammonia ,hydroxylamine, nitrate	Ammended with ammonia	India	ILLUMINA	SRA	1127849576	298	87	34.05	20.27	85.85
EASRX668428	PRJNA257236	SAMN02947780	SRX668428	SRR1535136	527639	wastewater metagenome	4472179	2015-06-05		Wastewater	Wastewater sample amended with ammonia ,hydroxylamine, nitrate	Ammended with ammonia	India	ILLUMINA	SRA	1319006625	295	97	37.06	20.27	85.85
EASRX735613	PRJNA264280	SAMN03120670	SRX735613	SRR1616981	527639	wastewater metagenome	16237318	2015-07-15		Wastewater	Medicalfacilities Wastewater	Medical facilities	Germany	ILLUMINA	SRA	3279938236	202	94	35.8
EASRX736617	PRJNA264280	SAMN03120671	SRX736617	SRR1616982	527639	wastewater metagenome	14147673	2015-07-15		Wastewater	Medicalfacilities Wastewater	Medical facilities	Germany	ILLUMINA	SRA	2857829946	202	93	35.74	48	8
EASRX736619	PRJNA264280	SAMN03120672	SRX736619	SRR1616983	527639	wastewater metagenome	13780988	2015-07-15		Wastewater	Medicalfacilities Wastewater	Medical facilities	Germany	ILLUMINA	SRA	2783759576	202	93	35.71	48	8
EASRX736620	PRJNA264280	SAMN03120673	SRX736620	SRR1616984	527639	wastewater metagenome	12093144	2015-07-15		Wastewater	Medicalfacilities Wastewater	Medical facilities	Germany	ILLUMINA	SRA	2442815088	202	93	35.72	48	8
EASRX736621	PRJNA264280	SAMN03120674	SRX736621	SRR1616985	527639	wastewater metagenome	7634374	2015-07-15		Wastewater	Medicalfacilities Wastewater	Medical facilities	Germany	ILLUMINA	SRA	1542143548	202	93	35.25	48	8
EASRX736622	PRJNA264280	SAMN03120675	SRX736622	SRR1616986	527639	wastewater metagenome	4353001	2015-07-15		Wastewater	Medicalfacilities Wastewater	Medical facilities	Germany	ILLUMINA	SRA	879306202	202	94	36.06	48	8
EASRX736623	PRJNA264280	SAMN03120676	SRX736623	SRR1616987	527639	wastewater metagenome	6182566	2015-07-15		Wastewater	Medicalfacilities Wastewater	Medical facilities	Germany	ILLUMINA	SRA	1248878332	202	94	35.86	48	8
EASRX736624	PRJNA264280	SAMN03120677	SRX736624	SRR1616988	527639	wastewater metagenome	7997967	2015-07-15		Wastewater	Medicalfacilities Wastewater	Medical facilities	Germany	ILLUMINA	SRA	1615589334	202	93	35.55	48	8
EASRX769791	PRJNA268585	SAMN03220275	SRX769791	SRR1763381	942017	activated sludge metagenome	22140268	2015-11-29		Activated sludge	Active sludge of sewage treatment plant	Sewage	Switzerland	ILLUMINA	SRA	4428053600	200	87	33.97	46.1984	6.1423
EASRX835416	PRJNA268638	SAMN03220277	SRX835416	SRR1763383	942017	activated sludge metagenome	26104580	2016-01-10		Activated sludge	Active sludge of sewage treatment plant	Sewage	Switzerland	ILLUMINA	SRA	5220916000	200	88	34.21	46.1984	6.1423
EASRX838045	PRJNA268639	SAMN03220280	SRX838045	SRR1763384	942017	activated sludge metagenome	37995784	2016-01-13		Activated sludge	Activated sludge and aerobic granule	Aerobic granule	Switzerland	ILLUMINA	SRA	7599156800	200	86	33.63	46.1984	6.1423
EASRX838046	PRJNA268643	SAMN03220283	SRX838046	SRR1763385	942017	activated sludge metagenome	29758977	2016-01-13		Activated sludge	Activated sludge and aerobic granule	Aerobic granule	Switzerland	ILLUMINA	SRA	5951795400	200	87	33.81	46.1984	6.1423
EASRX1077579	PRJNA288131	SAMN03792045	SRX1077579	SRR2107128	942017	activated sludge metagenome	15967567	2015-07-21		Activated sludge	Activated sludge of full-scale industrial wastewater treatment plants sludge	Industrial	Argentina	ILLUMINA	SRA	4790270100	300	72	31.16	-34.65	-58.32
EASRX1077605	PRJNA288131	SAMN03792070	SRX1077583	SRR2107171	942017	activated sludge metagenome	12462022	2015-07-21		Activated sludge	Activated sludge of full-scale industrial wastewater treatment plants sludge	Industrial	Argentina	ILLUMINA	SRA	3738606600	300	71	31.08	-34.07	-59.07
EASRX1077606	PRJNA288131	SAMN03792070	SRX1077584	SRR2107173	942017	activated sludge metagenome	14983538	2015-07-21		Activated sludge	Activated sludge of full-scale industrial wastewater treatment plants sludge	Industrial	Argentina	ILLUMINA	SRA	4495061400	300	70	30.9	-34.07	-59.07
EASRX1077597	PRJNA288131	SAMN03792069	SRX1077581	SRR2107174	942017	activated sludge metagenome	12631286	2015-07-21		Activated sludge	Activated sludge of full-scale industrial wastewater treatment plants sludge	Industrial	Argentina	ILLUMINA	SRA	3789385800	300	68	30.38	-34.65	-58.32
EASRX1077604	PRJNA288131	SAMN03792069	SRX1077582	SRR2107175	942017	activated sludge metagenome	11922399	2015-07-21		Activated sludge	Activated sludge of full-scale industrial wastewater treatment plants sludge	Industrial	Argentina	ILLUMINA	SRA	3576719700	300	66	29.94	-34.65	-58.32
EASRX1077586	PRJNA288131	SAMN03792071	SRX1077586	SRR2107177	942017	activated sludge metagenome	14386498	2016-04-02		Activated sludge	Activated sludge of full-scale industrial wastewater treatment plants sludge	Industrial	Argentina	ILLUMINA	SRA	4315949400	300	71	30.97	-34.07	-59.07
EASRX1077594	PRJNA288131	SAMN03794739	SRX1077594	SRR2107178	942017	activated sludge metagenome	10064164	2016-04-02		Activated sludge	Activated sludge of full-scale industrial wastewater treatment plants sludge	Industrial	Argentina	ILLUMINA	SRA	3019249200	300	71	31.07	-34.07	-59.07
EASRX1077595	PRJNA288131	SAMN03794739	SRX1077595	SRR2107179	942017	activated sludge metagenome	10840593	2016-04-02		Activated sludge	Activated sludge of full-scale industrial wastewater treatment plants sludge	Industrial	Argentina	ILLUMINA	SRA	3252177900	300	76	32.11	-34.07	-59.07
EASRX1077607	PRJNA288131	SAMN03794758	SRX1077607	SRR2107210	942017	activated sludge metagenome	12581054	2016-04-02		Activated sludge	Activated sludge of full-scale industrial wastewater treatment plants sludge	Industrial	Argentina	ILLUMINA	SRA	1887158100	150	79	32.66	-34.82	-58.17
EASRX1077609	PRJNA288131	SAMN03794762	SRX1077609	SRR2107212	942017	activated sludge metagenome	8899734	2016-04-02		Activated sludge	Activated sludge of full-scale industrial wastewater treatment plants sludge	Industrial	Argentina	ILLUMINA	SRA	1334960100	150	78	32.44	-34.82	-58.17
EASRX1077610	PRJNA288131	SAMN03794762	SRX1077610	SRR2107213	942017	activated sludge metagenome	12406582	2016-04-02		Activated sludge	Activated sludge of full-scale industrial wastewater treatment plants sludge	Industrial	Argentina	ILLUMINA	SRA	1860987300	150	79	32.68	-34.82	-58.17
EASRX1077611	PRJNA288131	SAMN03794764	SRX1077611	SRR2107215	942017	activated sludge metagenome	15165304	2016-04-02		Activated sludge	Activated sludge of municipal wastewater treatment plants	Municipal	Argentina	ILLUMINA	SRA	2274795600	150	81	33.17	-34.47	-58.59
EASRX1077711	PRJNA288131	SAMN03794765	SRX1077711	SRR2107218	942017	activated sludge metagenome	15517366	2016-04-02		Activated sludge	Activated sludge of municipal wastewater treatment plants	Municipal	Argentina	ILLUMINA	SRA	2327604900	150	84	33.86	-34.47	-58.59
EASRX1077721	PRJNA288131	SAMN03794765	SRX1077712	SRR2107219	942017	activated sludge metagenome	14588543	2016-04-02		Activated sludge	Activated sludge of full-scale industrial wastewater treatment plants sludge	Industrial	Argentina	ILLUMINA	SRA	2188281450	150	84	33.8	-34.47	-58.59
EASRX1209209	PRJNA295114	SAMN04041125	SRX1209209	SRR2308827	942017	activated sludge metagenome	28458869	2015-11-03		Activated sludge	Activated sludge of municipal wastewater treatment plants	Municipal	China	ILLUMINA	SRA	5748691538	202	80	32.03	34.64	119.17
EASRX1209268	PRJNA295114	SAMN04041126	SRX1209268	SRR2308974	942017	activated sludge metagenome	29773313	2015-11-03		Activated sludge	Activated sludge of municipal wastewater treatment plants	Municipal	China	ILLUMINA	SRA	6014209226	202	78	31.39
EASRX1759558	PRJNA320780	SAMN04957382	SRX1759558	SRR3501849	942017	activated sludge metagenome	25818676	2016-05-19	27193869	Activated sludge	Activated sludge Domestic wastewater treatment plant	Domestic	Singapore	ILLUMINA	SRA	7797240152	302	91	34.49	1.33	103.75
EASRX1759559	PRJNA320780	SAMN04957383	SRX1759559	SRR3501850	942017	activated sludge metagenome	31189839	2016-05-19	27193869	Activated sludge	Activated sludge Domestic wastewater treatment plant	Domestic	Singapore	ILLUMINA	SRA	9419331378	302	91	34.46	1.33	103.75
EASRX1759560	PRJNA320780	SAMN04957392	SRX1759560	SRR3501851	942017	activated sludge metagenome	31966019	2016-05-19	27193869	Activated sludge	Activated sludge Domestic wastewater treatment plant	Domestic	Singapore	ILLUMINA	SRA	9653737738	302	92	34.65	1.33	103.75
EASRX1759561	PRJNA320780	SAMN04957393	SRX1759561	SRR3501852	942017	activated sludge metagenome	29331148	2016-05-19	27193869	Activated sludge	Activated sludge Domestic wastewater treatment plant	Domestic	Singapore	ILLUMINA	SRA	8858006696	302	91	34.48	1.33	103.75
EASRX1759562	PRJNA320780	SAMN04957394	SRX1759562	SRR3501853	942017	activated sludge metagenome	34045865	2016-05-19	27193869	Activated sludge	Activated sludge Domestic wastewater treatment plant	Domestic	Singapore	ILLUMINA	SRA	10281851230	302	91	34.39	1.33	103.75
EASRX1759563	PRJNA320780	SAMN04957395	SRX1759563	SRR3501854	942017	activated sludge metagenome	29717524	2016-05-19	27193869	Activated sludge	Activated sludge Domestic wastewater treatment plant	Domestic	Singapore	ILLUMINA	SRA	8974692248	302	90	34.24	1.33	103.75
EASRX1759564	PRJNA320780	SAMN04957396	SRX1759564	SRR3501855	942017	activated sludge metagenome	32655457	2016-05-19	27193869	Activated sludge	Activated sludge Domestic wastewater treatment plant	Domestic	Singapore	ILLUMINA	SRA	9861948014	302	91	34.44	1.33	103.75
EASRX1759565	PRJNA320780	SAMN04957397	SRX1759565	SRR3501856	942017	activated sludge metagenome	30407192	2016-05-19	27193869	Activated sludge	Activated sludge Domestic wastewater treatment plant	Domestic	Singapore	ILLUMINA	SRA	9182971984	302	91	34.37	1.33	103.75
EASRX1759566	PRJNA320780	SAMN04957398	SRX1759566	SRR3501857	942017	activated sludge metagenome	30808036	2016-05-19	27193869	Activated sludge	Activated sludge Domestic wastewater treatment plant	Domestic	Singapore	ILLUMINA	SRA	9304026872	302	90	34.23	1.33	103.75
EASRX1759567	PRJNA320780	SAMN04957399	SRX1759567	SRR3501858	942017	activated sludge metagenome	33362361	2016-05-19	27193869	Activated sludge	Activated sludge Domestic wastewater treatment plant	Domestic	Singapore	ILLUMINA	SRA	10075433022	302	91	34.52	1.33	103.75
EASRX1759568	PRJNA320780	SAMN04957400	SRX1759568	SRR3501859	942017	activated sludge metagenome	28964048	2016-05-19	27193869	Activated sludge	Activated sludge Domestic wastewater treatment plant	Domestic	Singapore	ILLUMINA	SRA	8747142496	302	90	34.25	1.33	103.75
EASRX1759570	PRJNA320780	SAMN04957384	SRX1759570	SRR3501862	942017	activated sludge metagenome	27589138	2016-05-19	27193869	Activated sludge	Activated sludge Domestic wastewater treatment plant	Domestic	Singapore	ILLUMINA	SRA	8331919676	302	91	34.49	1.33	103.75
EASRX1759581	PRJNA320780	SAMN04957385	SRX1759581	SRR3501873	942017	activated sludge metagenome	23199561	2016-05-19	27193869	Activated sludge	Activated sludge Domestic wastewater treatment plant	Domestic	Singapore	ILLUMINA	SRA	7006267422	302	91	34.36	1.33	103.75
EASRX1759592	PRJNA320780	SAMN04957386	SRX1759592	SRR3501884	942017	activated sludge metagenome	30684769	2016-05-19	27193869	Activated sludge	Activated sludge Domestic wastewater treatment plant	Domestic	Singapore	ILLUMINA	SRA	9266800238	302	92	34.62	1.33	103.75
EASRX1759593	PRJNA320780	SAMN04957387	SRX1759593	SRR3501885	942017	activated sludge metagenome	26770643	2016-05-19	27193869	Activated sludge	Activated sludge Domestic wastewater treatment plant	Domestic	Singapore	ILLUMINA	SRA	8084734186	302	91	34.44	1.33	103.75
EASRX1759594	PRJNA320780	SAMN04957388	SRX1759594	SRR3501886	942017	activated sludge metagenome	26707831	2016-05-19	27193869	Activated sludge	Activated sludge Domestic wastewater treatment plant	Domestic	Singapore	ILLUMINA	SRA	8065764962	302	92	34.57	1.33	103.75
EASRX1759595	PRJNA320780	SAMN04957389	SRX1759595	SRR3501887	942017	activated sludge metagenome	28692360	2016-05-19	27193869	Activated sludge	Activated sludge Domestic wastewater treatment plant	Domestic	Singapore	ILLUMINA	SRA	8665092720	302	92	34.74	1.33	103.75
EASRX1759596	PRJNA320780	SAMN04957390	SRX1759596	SRR3501888	942017	activated sludge metagenome	34707951	2016-05-19	27193869	Activated sludge	Activated sludge Domestic wastewater treatment plant	Domestic	Singapore	ILLUMINA	SRA	10481801202	302	92	34.54	1.33	103.75
EASRX1759597	PRJNA320780	SAMN04957391	SRX1759597	SRR3501889	942017	activated sludge metagenome	34283775	2016-05-19	27193869	Activated sludge	Activated sludge Domestic wastewater treatment plant	Domestic	Singapore	ILLUMINA	SRA	10353700050	302	92	34.52	1.33	103.75
EASRX2156183	PRJNA340725	SAMN05720226	SRX2156183	SRR4233898	942017	activated sludge metagenome	16732113	2016-09-11		Activated sludge	Activated sludge of wastewater treatment plant	Sewage	Austria	ILLUMINA	SRA	5053098126	302	91	35.34	48.3	16.2
EASRX2157889	PRJNA340775	SAMN05720218	SRX2157889	SRR4236648	942017	activated sludge metagenome	44634137	2016-09-12		Activated sludge	Activated sludge of municipal wastewater treatment plants	Municipal	United States of America	ILLUMINA	SRA	13479509374	302	95	36.46	39.84	-89
EASRX2157890	PRJNA340777	SAMN05720197	SRX2157890	SRR4236649	942017	activated sludge metagenome	51189161	2016-09-12		Activated sludge	Activated sludge of municipal wastewater treatment plants	Municipal	United States of America	ILLUMINA	SRA	15459126622	302	95	36.38	39.84	-89
EASRX2157901	PRJNA340500	SAMN05720213	SRX2157901	SRR4236660	942017	activated sludge metagenome	44613369	2016-09-12		Activated sludge	Activated sludge of municipal wastewater treatment plants	Municipal	United States of America	ILLUMINA	SRA	13473237438	302	95	36.52	41.84	-87.68
EASRX2157902	PRJNA340762	SAMN05720203	SRX2157902	SRR4236661	942017	activated sludge metagenome	46051688	2016-09-12		Activated sludge	Activated sludge of municipal wastewater treatment plants	Municipal	Japan	ILLUMINA	SRA	13907609776	302	94	36.2	35.92	139.63
EASRX2157903	PRJNA340785	SAMN05720217	SRX2157903	SRR4236662	942017	activated sludge metagenome	52354843	2016-09-12		Activated sludge	Activated sludge of municipal wastewater treatment plants	Municipal	United States of America	ILLUMINA	SRA	15811162586	302	94	36.16	39.88	-75.22
EASRX2157904	PRJNA340773	SAMN05720219	SRX2157904	SRR4236663	942017	activated sludge metagenome	56773432	2016-09-12		Activated sludge	Activated sludge of municipal wastewater treatment plants	Municipal	United States of America	ILLUMINA	SRA	17145576464	302	94	36.07	37.8	-122.27
EASRX2157905	PRJNA340497	SAMN05720196	SRX2157905	SRR4236664	942017	activated sludge metagenome	54183882	2016-09-12		Activated sludge	Activated sludge of municipal wastewater treatment plants	Municipal	United States of America	ILLUMINA	SRA	16363532364	302	95	36.58	41.53	-90.43
EASRX2157906	PRJNA340505	SAMN05720146	SRX2157906	SRR4236665	942017	activated sludge metagenome	45022858	2016-09-12		Activated sludge	Activated sludge of municipal wastewater treatment plants	Municipal	Japan	ILLUMINA	SRA	13596903116	302	94	36.4	43.77	142.37
EASRX2157907	PRJNA340784	SAMN05720159	SRX2157907	SRR4236666	942017	activated sludge metagenome	43499927	2016-09-12		Activated sludge	Activated sludge of municipal wastewater treatment plants	Municipal	United States of America	ILLUMINA	SRA	13136977954	302	93	36.1	39.88	-75.22
EASRX2157908	PRJNA340751	SAMN05720154	SRX2157908	SRR4236667	942017	activated sludge metagenome	44651068	2016-09-12		Activated sludge	Activated sludge of municipal wastewater treatment plants	Municipal	China	ILLUMINA	SRA	13484622536	302	94	36.21	30.66	104.06
EASRX2157909	PRJNA340764	SAMN05720202	SRX2157909	SRR4236668	942017	activated sludge metagenome	51366525	2016-09-12		Activated sludge	Activated sludge of municipal wastewater treatment plants	Municipal	Japan	ILLUMINA	SRA	15512690550	302	95	36.47	36.29	139.38
EASRX2157910	PRJNA340766	SAMN05720166	SRX2157910	SRR4236669	942017	activated sludge metagenome	45019697	2016-09-12		Activated sludge	Activated sludge of municipal wastewater treatment plants	Municipal	Japan	ILLUMINA	SRA	13595948494	302	94	36.32	36.29	139.38
EASRX2157911	PRJNA340757	SAMN05720228	SRX2157911	SRR4236670	942017	activated sludge metagenome	45320063	2016-09-12		Activated sludge	Activated sludge of municipal wastewater treatment plants	Municipal	Japan	ILLUMINA	SRA	13686659026	302	96	36.66	34.65	135.05
EASRX2157913	PRJNA340745	SAMN05720225	SRX2157913	SRR4236672	942017	activated sludge metagenome	52713410	2016-09-12		Activated sludge	Activated sludge of municipal wastewater treatment plants	Municipal	Hong Kong	ILLUMINA	SRA	15919449820	302	95	36.42	22.28	114.17
EASRX2157914	PRJNA340508	SAMN05720170	SRX2157914	SRR4236673	942017	activated sludge metagenome	51414639	2016-09-12		Activated sludge	Activated sludge of municipal wastewater treatment plants	Municipal	Canada	ILLUMINA	SRA	15527220978	302	95	36.41	49.25	-123.1
EASRX2157915	PRJNA340507	SAMN05720147	SRX2157915	SRR4236674	942017	activated sludge metagenome	50504470	2016-09-12		Activated sludge	Activated sludge of municipal wastewater treatment plants	Municipal	Japan	ILLUMINA	SRA	15252349940	302	93	36.09	43.77	142.37
EASRX2158029	PRJNA340769	SAMN05720200	SRX2158029	SRR4236788	942017	activated sludge metagenome	45790492	2016-09-12		Activated sludge	Activated sludge of municipal wastewater treatment plants	Municipal	Japan	ILLUMINA	SRA	13828728584	302	94	36.16	37.43	138.83
EASRX2164571	PRJNA340723	SAMN05720229	SRX2164571	SRR4244063	942017	activated sludge metagenome	11812708	2016-09-16		Activated sludge	Activated sludge of municipal wastewater treatment plants	Municipal	Austria	ILLUMINA	SRA	3567437816	302	88	33.29	48.3	16.2
EASRX2164574	PRJNA340749	SAMN05720207	SRX2164574	SRR4244066	942017	activated sludge metagenome	48718652	2016-09-16		Activated sludge	Activated sludge of municipal wastewater treatment plants	Municipal	Hong Kong	ILLUMINA	SRA	14713032904	302	95	36.61	22.28	114.17
EASRX2165244	PRJNA340787	SAMN05720216	SRX2165244	SRR4244739	942017	activated sludge metagenome	41660540	2016-09-16		Activated sludge	Activated sludge of municipal wastewater treatment plants	Municipal	United States of America	ILLUMINA	SRA	12581483080	302	94	36.21	40.3	-88.15
EASRX2165335	PRJNA340495	SAMN05720194	SRX2165335	SRR4244858	942017	activated sludge metagenome	47415710	2016-09-16		Activated sludge	Activated sludge of municipal wastewater treatment plants	Municipal	United States of America	ILLUMINA	SRA	14319544420	302	95	36.53	41.12	-87.64
EASRX2165351	PRJNA340531	SAMN05720150	SRX2165351	SRR4244875	942017	activated sludge metagenome	36486767	2016-09-16		Activated sludge	Activated sludge of wastewater treatment plant	Sewage	Austria	ILLUMINA	SRA	11019003634	302	85	32.95	48.3	16.2
EASRX2338762	PRJNA340741	SAMN05720153	SRX2338762	SRR5007108	942017	activated sludge metagenome	16996032	2016-11-10		Activated sludge	Activated sludge of wastewater treatment plant	Sewage	Austria	ILLUMINA	SRA	5132801664	302	83	32.48	48.3	16.2
EASRX2338770	PRJNA340755	SAMN05720280	SRX2338770	SRR5007116	942017	activated sludge metagenome	56037839	2016-11-10		Activated sludge	Activated sludge of municipal wastewater treatment plants	Municipal	United States of America	ILLUMINA	SRA	16923427378	302	95	36.47	33.8	-118.28
EASRX2338771	PRJNA340760	SAMN05720221	SRX2338771	SRR5007117	942017	activated sludge metagenome	53682753	2016-11-10		Activated sludge	Activated sludge of municipal wastewater treatment plants	Municipal	Japan	ILLUMINA	SRA	16212191406	302	94	36.2	34.72	135.27
EASRX2338788	PRJNA340759	SAMN05720222	SRX2338788	SRR5007134	942017	activated sludge metagenome	56405419	2016-11-10		Activated sludge	Activated sludge of municipal wastewater treatment plants	Municipal	Japan	ILLUMINA	SRA	17034436538	302	95	36.41	34.72	135.27
EASRX2338792	PRJNA340761	SAMN05720156	SRX2338792	SRR5007140	942017	activated sludge metagenome	61367661	2016-11-10		Activated sludge	Activated sludge of municipal wastewater treatment plants	Municipal	Japan	ILLUMINA	SRA	18533033622	302	95	36.37	34.72	135.27
EASRX2338797	PRJNA340743	SAMN05720284	SRX2338797	SRR5007144	942017	activated sludge metagenome	40375891	2016-11-10		Activated sludge	Activated sludge of municipal wastewater treatment plants	Municipal	Hong Kong	ILLUMINA	SRA	12193519082	302	95	36.57	22.28	114.17
EASRX2338798	PRJNA340788	SAMN05720215	SRX2338798	SRR5007146	942017	activated sludge metagenome	42607398	2016-11-10		Activated sludge	Activated sludge of municipal wastewater treatment plants	Municipal	United States of America	ILLUMINA	SRA	12867434196	302	94	36.12	40.3	-88.15
EASRX2338801	PRJNA340789	SAMN05720283	SRX2338801	SRR5007150	942017	activated sludge metagenome	39318043	2016-11-10		Activated sludge	Activated sludge of municipal wastewater treatment plants	Municipal	United States of America	ILLUMINA	SRA	11874048986	302	94	36.27	40.3	-88.15
EASRX2338803	PRJNA340744	SAMN05720208	SRX2338803	SRR5007151	942017	activated sludge metagenome	51065522	2016-11-10		Activated sludge	Activated sludge of municipal wastewater treatment plants	Municipal	Hong Kong	ILLUMINA	SRA	15421787644	302	95	36.62	22.28	114.17
EASRX2338863	PRJNA340502	SAMN05720227	SRX2338863	SRR5007219	942017	activated sludge metagenome	50607368	2016-11-10		Activated sludge	Activated sludge of municipal wastewater treatment plants	Municipal	United States of America	ILLUMINA	SRA	15283425136	302	95	36.43	42.12	-87.65
EASRX2338864	PRJNA340746	SAMN05720163	SRX2338864	SRR5007222	942017	activated sludge metagenome	49182780	2016-11-10		Activated sludge	Activated sludge of municipal wastewater treatment plants	Municipal	Hong Kong	ILLUMINA	SRA	14853199560	302	95	36.42	22.28	114.17
EASRX2338866	PRJNA340506	SAMN05720210	SRX2338866	SRR5007224	942017	activated sludge metagenome	43919215	2016-11-10		Activated sludge	Activated sludge of municipal wastewater treatment plants	Municipal	Japan	ILLUMINA	SRA	13263602930	302	95	36.56	43.77	142.37
EASRX2338867	PRJNA340786	SAMN05720168	SRX2338867	SRR5007225	942017	activated sludge metagenome	49871108	2016-11-10		Activated sludge	Activated sludge of municipal wastewater treatment plants	Municipal	United States of America	ILLUMINA	SRA	15061074616	302	94	36.32	40.12	-87.63
EASRX2338868	PRJNA340765	SAMN05720157	SRX2338868	SRR5007227	942017	activated sludge metagenome	58780676	2016-11-10		Activated sludge	Activated sludge of municipal wastewater treatment plants	Municipal	Japan	ILLUMINA	SRA	17751764152	302	95	36.5	36.29	139.38
EASRX2338869	PRJNA340747	SAMN05720224	SRX2338869	SRR5007228	942017	activated sludge metagenome	61795564	2016-11-10		Activated sludge	Activated sludge of municipal wastewater treatment plants	Municipal	Hong Kong	ILLUMINA	SRA	18662260328	302	95	36.55	22.28	114.17
EASRX2338885	PRJNA340763	SAMN05720165	SRX2338885	SRR5007244	942017	activated sludge metagenome	45321496	2016-11-10		Activated sludge	Activated sludge of municipal wastewater treatment plants	Municipal	Japan	ILLUMINA	SRA	13687091792	302	93	36.04	35.92	139.63
EASRX2338886	PRJNA340509	SAMN05720195	SRX2338886	SRR5007245	942017	activated sludge metagenome	51165868	2016-11-10		Activated sludge	Activated sludge of municipal wastewater treatment plants	Municipal	Canada	ILLUMINA	SRA	15452092136	302	93	36.07	49.25	-123.1
EASRX2338948	PRJNA340501	SAMN05720145	SRX2338948	SRR5007313	942017	activated sludge metagenome	45409700	2016-11-10		Activated sludge	Activated sludge of municipal wastewater treatment plants	Municipal	United States of America	ILLUMINA	SRA	13713729400	302	95	36.58	41.84	-87.68
EASRX2338984	PRJNA340504	SAMN05720211	SRX2338984	SRR5007348	942017	activated sludge metagenome	54105452	2016-11-10		Activated sludge	Activated sludge of municipal wastewater treatment plants	Municipal	United States of America	ILLUMINA	SRA	16339846504	302	95	36.48	42.35	-70.96
EASRX2338986	PRJNA340772	SAMN05720282	SRX2338986	SRR5007349	942017	activated sludge metagenome	46286631	2016-11-10		Activated sludge	Activated sludge of municipal wastewater treatment plants	Municipal	United States of America	ILLUMINA	SRA	13978562562	302	95	36.61	37.8	-122.27
EASRX2338987	PRJNA340503	SAMN05720212	SRX2338987	SRR5007352	942017	activated sludge metagenome	47848058	2016-11-10		Activated sludge	Activated sludge of municipal wastewater treatment plants	Municipal	United States of America	ILLUMINA	SRA	14450113516	302	95	36.39	42.35	-70.96
EASRX2338989	PRJNA340774	SAMN05720167	SRX2338989	SRR5007354	942017	activated sludge metagenome	55378113	2016-11-10		Activated sludge	Activated sludge of municipal wastewater treatment plants	Municipal	United States of America	ILLUMINA	SRA	16724190126	302	95	36.33	37.8	-122.27
EASRX2338990	PRJNA340770	SAMN05720199	SRX2338990	SRR5007356	942017	activated sludge metagenome	50308117	2016-11-10		Activated sludge	Activated sludge of municipal wastewater treatment plants	Municipal	Japan	ILLUMINA	SRA	15193051334	302	96	36.6	37.43	138.83
EASRX2338991	PRJNA340768	SAMN05720220	SRX2338991	SRR5007357	942017	activated sludge metagenome	53219282	2016-11-10		Activated sludge	Activated sludge of municipal wastewater treatment plants	Municipal	Japan	ILLUMINA	SRA	16072223164	302	95	36.42	37.43	138.83
EASRX2338994	PRJNA340767	SAMN05720201	SRX2338994	SRR5007359	942017	activated sludge metagenome	48768626	2016-11-10		Activated sludge	Activated sludge of municipal wastewater treatment plants	Municipal	Japan	ILLUMINA	SRA	14728125052	302	94	36.33	37.43	138.83
EASRX2485721	PRJNA340498	SAMN05720214	SRX2485721	SRR5168924	942017	activated sludge metagenome	56967015	2017-01-13		Activated sludge	Activated sludge of municipal wastewater treatment plants	Municipal	United States of America	ILLUMINA	SRA	17204038530	302	95	36.46	41.53	-90.43
EASRX2485722	PRJNA340754	SAMN05720205	SRX2485722	SRR5168925	942017	activated sludge metagenome	54546467	2017-01-13		Activated sludge	Activated sludge of municipal wastewater treatment plants	Municipal	United States of America	ILLUMINA	SRA	16473033034	302	95	36.29	33.8	-118.28
EASRX2485723	PRJNA340753	SAMN05720206	SRX2485723	SRR5168926	942017	activated sludge metagenome	54500671	2017-01-13		Activated sludge	Activated sludge of municipal wastewater treatment plants	Municipal	United States of America	ILLUMINA	SRA	16459202642	302	95	36.38	33.8	-118.28
EASRX2582316	PRJNA376229	SAMN06368352	SRX2582316	SRR5278466	527639	wastewater metagenome	18606461	2017-03-01	28852824	Wastewater	Ecological wastewater treatment	Ecological	China	ILLUMINA	SRA	5581938300	300	91	37.94	22.27	113.46
EASRX2582319	PRJNA376229	SAMN06368349	SRX2582319	SRR5278469	527639	wastewater metagenome	28809375	2017-03-01	28852824	Wastewater	Ecological wastewater treatment	Ecological	China	ILLUMINA	SRA	8642812500	300	100	64.95	22.27	113.46
EASRX2582320	PRJNA376229	SAMN06368348	SRX2582320	SRR5278470	527639	wastewater metagenome	11014753	2017-03-01	28852824	Wastewater	Ecological wastewater treatment	Ecological	China	ILLUMINA	SRA	3304425900	300	100	65.37	22.27	113.46
EASRX2648752	PRJNA379596	SAMN06612092	SRX2648752	SRR5352525	410659	mine drainage metagenome	12299467	2017-03-19		Wastewater	Mine wastewater	Mine	Canada	ILLUMINA	SRA	3714439034	302	95	37.86	46.65	-81.32
EASRX2648753	PRJNA379596	SAMN06612091	SRX2648753	SRR5352526	410659	mine drainage metagenome	10168328	2017-03-19		Wastewater	Mine wastewater	Mine	Canada	ILLUMINA	SRA	3070835056	302	94	37.52	46.65	-81.32
EASRX2648755	PRJNA379596	SAMN06612089	SRX2648755	SRR5352528	410659	mine drainage metagenome	13749256	2017-03-19		Wastewater	Mine wastewater	Mine	Canada	ILLUMINA	SRA	4152275312	302	93	37.16	46.65	-81.32
EASRX2648756	PRJNA379596	SAMN06612088	SRX2648756	SRR5352529	410659	mine drainage metagenome	13389269	2017-03-19		Wastewater	Mine wastewater	Mine	Canada	ILLUMINA	SRA	4043559238	302	96	38.04	46.65	-81.32
EASRX2648761	PRJNA379596	SAMN06612083	SRX2648761	SRR5352534	410659	mine drainage metagenome	11129497	2017-03-19		Wastewater	Mine wastewater	Mine	Canada	ILLUMINA	SRA	3361108094	302	94	37.63	46.65	-81.32
EASRX2648762	PRJNA379596	SAMN06612082	SRX2648762	SRR5352535	410659	mine drainage metagenome	8338598	2017-03-19		Wastewater	Mine wastewater	Mine	Canada	ILLUMINA	SRA	2518256596	302	95	37.88	46.65	-81.32
EASRX2648763	PRJNA379596	SAMN06612081	SRX2648763	SRR5352536	410659	mine drainage metagenome	9334037	2017-03-19		Wastewater	Mine wastewater	Mine	Canada	ILLUMINA	SRA	2818879174	302	94	37.64	46.65	-81.32
EASRX2751759	PRJNA383778	SAMN06806498	SRX2751759	SRR5465817	1076179	bioreactor metagenome	1822531	2017-04-22		Activated sludge	Anammox enrichment activated sludge	Annamox	Singapore	ILLUMINA	SRA	1097163662	602	72	30.13	1.3483	103.683
EASRX2838871	PRJNA375320	SAMN06343848	SRX2838871	SRR5580753	942017	activated sludge metagenome	39853770	2017-05-21		Activated sludge	Activated sludge of wastewater treatment plant	Sewage	Austria	ILLUMINA	SRA	12035838540	302	92	35.8	48.3	16.2
EASRX2838875	PRJNA375321	SAMN06343849	SRX2838875	SRR5580757	942017	activated sludge metagenome	39857076	2017-05-21		Activated sludge	Activated sludge of wastewater treatment plant	Sewage	Austria	ILLUMINA	SRA	12036836952	302	92	35.75	48.3	16.2
EASRX2838876	PRJNA375322	SAMN06343850	SRX2838876	SRR5580758	942017	activated sludge metagenome	35228501	2017-05-21		Activated sludge	Activated sludge of wastewater treatment plant	Sewage	Austria	ILLUMINA	SRA	10639007302	302	92	35.65	48.3	16.2
EASRX2838877	PRJNA375323	SAMN06343851	SRX2838877	SRR5580759	942017	activated sludge metagenome	52496081	2017-05-21		Activated sludge	Activated sludge of wastewater treatment plant	Sewage	Austria	ILLUMINA	SRA	15853816462	302	91	35.54	48.3	16.2
EASRX2838878	PRJNA375324	SAMN06343852	SRX2838878	SRR5580760	942017	activated sludge metagenome	31718805	2017-05-21		Activated sludge	Activated sludge of wastewater treatment plant	Sewage	Austria	ILLUMINA	SRA	9579079110	302	91	35.3	48.3	16.2
EASRX2932857	PRJNA375148	SAMN06343679	SRX2932857	SRR5712423	942017	activated sludge metagenome	15158801	2017-06-20		Activated sludge	Activated sludge of wastewater treatment plant	Sewage	Austria	ILLUMINA	SRA	4577957902	302	97	37.34	48.3	16.2
EASRX2935940	PRJNA375263	SAMN06343795	SRX2935940	SRR5715943	942017	activated sludge metagenome	9598511	2017-06-21		Activated sludge	Activated sludge of wastewater treatment plant	Sewage	Austria	ILLUMINA	SRA	2898750322	302	93	34.47	48.3	16.2
EASRX2936043	PRJNA375264	SAMN06343796	SRX2936043	SRR5716159	942017	activated sludge metagenome	5538880	2017-06-21		Activated sludge	Activated sludge of wastewater treatment plant	Sewage	Austria	ILLUMINA	SRA	1672741760	302	94	34.57	48.3	16.2
EASRX2937568	PRJNA375273	SAMN06343805	SRX2937568	SRR5720661	942017	activated sludge metagenome	5485880	2017-06-21		Activated sludge	Activated sludge of wastewater treatment plant	Sewage	Austria	ILLUMINA	SRA	1656735760	302	95	34.73	48.3	16.2
EASRX2938345	PRJNA375285	SAMN06343645	SRX2938345	SRR5721641	942017	activated sludge metagenome	2286930	2017-06-21		Activated sludge	Activated sludge of wastewater treatment plant	Sewage	Austria	ILLUMINA	SRA	690652860	302	94	34.66	48.3	16.2
EASRX2938347	PRJNA375281	SAMN06343641	SRX2938347	SRR5721643	942017	activated sludge metagenome	3928720	2017-06-21		Activated sludge	Activated sludge of wastewater treatment plant	Sewage	Austria	ILLUMINA	SRA	1186473440	302	94	34.59	48.3	16.2
EASRX2938348	PRJNA375279	SAMN06343639	SRX2938348	SRR5721644	942017	activated sludge metagenome	3092349	2017-06-21		Activated sludge	Activated sludge of wastewater treatment plant	Sewage	Austria	ILLUMINA	SRA	933889398	302	94	34.58	48.3	16.2
EASRX2938999	PRJNA375256	SAMN06343788	SRX2938999	SRR5722647	942017	activated sludge metagenome	17613529	2017-06-22		Activated sludge	Activated sludge of wastewater treatment plant	Sewage	Austria	ILLUMINA	SRA	5319285758	302	88	33.44	48.3	16.2
EASRX2939064	PRJNA375262	SAMN06343794	SRX2939064	SRR5722760	942017	activated sludge metagenome	14379870	2017-06-22		Activated sludge	Activated sludge of wastewater treatment plant	Sewage	Austria	ILLUMINA	SRA	4342720740	302	88	33.47	48.3	16.2
EASRX2939116	PRJNA375278	SAMN06343638	SRX2939116	SRR5722844	942017	activated sludge metagenome	8704031	2017-06-22		Activated sludge	Activated sludge of wastewater treatment plant	Sewage	Austria	ILLUMINA	SRA	2628617362	302	88	33.4	48.3	16.2
EASRX2939117	PRJNA375266	SAMN06343798	SRX2939117	SRR5722845	942017	activated sludge metagenome	13409302	2017-06-22		Activated sludge	Activated sludge of wastewater treatment plant	Sewage	Austria	ILLUMINA	SRA	4049609204	302	88	33.37	48.3	16.2
EASRX2939118	PRJNA375274	SAMN06343806	SRX2939118	SRR5722846	942017	activated sludge metagenome	7734988	2017-06-22		Activated sludge	Activated sludge of wastewater treatment plant	Sewage	Austria	ILLUMINA	SRA	2335966376	302	89	33.48	48.3	16.2
EASRX2939120	PRJNA375280	SAMN06343640	SRX2939120	SRR5722848	942017	activated sludge metagenome	10203188	2017-06-22		Activated sludge	Activated sludge of wastewater treatment plant	Sewage	Austria	ILLUMINA	SRA	3081362776	302	89	33.51	48.3	16.2
EASRX2939121	PRJNA375265	SAMN06343797	SRX2939121	SRR5722849	942017	activated sludge metagenome	11890141	2017-06-22		Activated sludge	Activated sludge of wastewater treatment plant	Sewage	Austria	ILLUMINA	SRA	3590822582	302	88	33.42	48.3	16.2
EASRX2939167	PRJNA375284	SAMN06343644	SRX2939167	SRR5722941	942017	activated sludge metagenome	7659077	2017-06-22		Activated sludge	Activated sludge of wastewater treatment plant	Sewage	Austria	ILLUMINA	SRA	2313041254	302	88	33.43	48.3	16.2
EASRX2939169	PRJNA375291	SAMN06343651	SRX2939169	SRR5722943	942017	activated sludge metagenome	5686908	2017-06-22		Activated sludge	Activated sludge of wastewater treatment plant	Sewage	Austria	ILLUMINA	SRA	1717446216	302	88	33.41	48.3	16.2
EASRX2939173	PRJNA375682	SAMN06343655	SRX2939173	SRR5722946	942017	activated sludge metagenome	9145166	2017-06-22		Activated sludge	Activated sludge of wastewater treatment plant	Sewage	Austria	ILLUMINA	SRA	2761840132	302	89	33.51	48.3	16.2
EASRX2939888	PRJNA375159	SAMN06343694	SRX2939888	SRR5723897	942017	activated sludge metagenome	12354676	2017-06-22		Activated sludge	Activated sludge of wastewater treatment plant	Sewage	Austria	ILLUMINA	SRA	3731112152	302	89	33.62	48.3	16.2
EASRX2939889	PRJNA375160	SAMN06343695	SRX2939889	SRR5723898	942017	activated sludge metagenome	12976647	2017-06-22		Activated sludge	Activated sludge of wastewater treatment plant	Sewage	Austria	ILLUMINA	SRA	3918947394	302	89	33.66	48.3	16.2
EASRX2939890	PRJNA375161	SAMN06343696	SRX2939890	SRR5723899	942017	activated sludge metagenome	10355484	2017-06-22		Activated sludge	Activated sludge of wastewater treatment plant	Sewage	Austria	ILLUMINA	SRA	3127356168	302	89	33.56	48.3	16.2
EASRX2939922	PRJNA375169	SAMN06343704	SRX2939922	SRR5723930	942017	activated sludge metagenome	12102331	2017-06-22		Activated sludge	Activated sludge of wastewater treatment plant	Sewage	Austria	ILLUMINA	SRA	3654903962	302	90	33.74	48.3	16.2
EASRX2944526	PRJNA375175	SAMN06343710	SRX2944526	SRR5738143	942017	activated sludge metagenome	9887140	2017-06-23		Activated sludge	Activated sludge of wastewater treatment plant	Sewage	Austria	ILLUMINA	SRA	2985916280	302	90	33.73	48.3	16.2
EASRX2944611	PRJNA375180	SAMN06343715	SRX2944611	SRR5738271	942017	activated sludge metagenome	9286384	2017-06-23		Activated sludge	Activated sludge of wastewater treatment plant	Sewage	Austria	ILLUMINA	SRA	2804487968	302	89	33.66	48.3	16.2
EASRX2944971	PRJNA375139	SAMN06343718	SRX2944971	SRR5738865	942017	activated sludge metagenome	14875024	2017-06-23		Activated sludge	Activated sludge of wastewater treatment plant	Sewage	Austria	ILLUMINA	SRA	4492257248	302	87	33.28	48.3	16.2
EASRX2944973	PRJNA375181	SAMN06343716	SRX2944973	SRR5738867	942017	activated sludge metagenome	18225398	2017-06-23		Activated sludge	Activated sludge of wastewater treatment plant	Sewage	Austria	ILLUMINA	SRA	5504070196	302	87	33.29	48.3	16.2
EASRX201528	PRJNA178295	SAMN01795914	SRX201528	SRR609198	2	Bacteria	16350599	2013-11-11		Activated sludge	Activated sludge of municipal wastewater treatment plants	Municipal	Hong Kong	ILLUMINA	SRA	3270119800	200	84	33.55
EASRX201543	PRJNA178295	SAMN01795917	SRX201543	SRR609293	2	Bacteria	16663946	2013-11-11		Activated sludge	Activated sludge of municipal wastewater treatment plants	Municipal	Hong Kong	ILLUMINA	SRA	3332789200	200	80	32.04
EASRX201702	PRJNA178295	SAMN01795917	SRX201702	SRR609435	2	Bacteria	15000000	2013-11-11		Activated sludge	Activated sludge of municipal wastewater treatment plants	Municipal	Hong Kong	ILLUMINA	SRA	3000000000	200	84	33.12
EASRX277352	PRJNA194095	SAMN01990758	SRX277352	SRR850206	942017	activated sludge metagenome	15508058	2014-05-20		Activated sludge	Foam and foaming activated sludge	Foam and Foaming	Hong Kong	ILLUMINA	SRA	3101611600	200	88	34.38
EASRX357497	PRJNA219165	SAMN02356558	SRX357497	SRR999554	942017	activated sludge metagenome	86815483	2013-11-13		Activated sludge	Activated sludge Domestic wastewater treatment plant	Activated sludge Wastewater	Denmark	ILLUMINA	SRA	26044644900	300	74	29.91
