# Supplementary material for: Identification of Huge Phages from Wastewater Metagenomes
Source: Viruses. 2023 Nov 28;15(12):2330. doi: 10.3390/v15122330 (PMC10747093; doi:10.3390/v15122330)
Supplement: Supplementary file 1 [file viruses-15-02330-s001.zip › External_supplementary_S3_Table_S4_ANI.xlsx]

## Sheet: ANI
Table S4: Average Nucleotide Identity of studied phages with 21,217 complete bacterial virus genomes available from Genbank on 18 July 2023 and a previous study [33].
Shown are all hits as obtained with orthoANIu tool [32]. Query: studied phage genome. Subject: database genome.
	orthoANI_value	avg_aligned_length	query_coverage	subject_coverage	query_length	subject_length
1-SewaA
ALT_09252017_20_scaffold_111_prodigal-single	71.1	536	0.00186344	0.00225532	287640	237660
rifcsplowo2_12_scaffold_23_prodigal-single	66.9	525	0.0018252	0.00254805	287640	206040
OP056089	64.3	732	0.00254485	0.0138009	287640	53040
SR-VP_0-2_scaffold_141_4953755_prodigal-single	64	659	0.00229106	0.0031516	287640	209100
LacPavin_0818_WC55_scaffold_0-10091_curated_closed_complete_start-adj_prodigal-single	62.75	958	0.00333055	0.00130447	287640	734400
LacPavin_0818_WC45_scaffold_4_curated_closed_complete_start-adj_prodigal-single_output	62.75	958	0.00333055	0.00130447	287640	734400
rifoxyb1_full_scaffold_4_prodigal-single_output	61.7	590	0.00205118	0.00267792	287640	220320
rifoxya1_full_scaffold_4_prodigal-single_output	61.7	590	0.00205118	0.00267792	287640	220320
LacPavin_0818_WC40_scaffold_26136_prodigal-single	61.3	627	0.00217981	0.00185152	287640	338640
LacPavin_0818_WC45_scaffold_65992_prodigal-single	61.2	677	0.00235364	0.00224992	287640	300900
OL658619	61.2	751	0.0026109	0.0171227	287640	43860
BML_08042016_6_5m_scaffold_2_prodigal-single	61.1167	2089	0.00726255	0.00701383	287640	297840
BML_08022017_6_5m_scaffold_3_prodigal-single	60.95	917	0.00318975	0.00282865	287640	324360
BML_08022017_1_5m_scaffold_2_prodigal-single	60.95	735	0.00255702	0.00226754	287640	324360
SR-VP_4-6_scaffold_141_4086954_prodigal-single	60.9	901	0.00313239	0.00309942	287640	290700
BML_coassembly_scaffold_35_prodigal-single	60.7	706	0.00245446	0.00213629	287640	330480
BML_coassembly_scaffold_69_prodigal-single	60.6	2236	0.00777361	0.00716391	287640	312120
BML_08012017_9_75m_scaffold_2_prodigal-single	60.35	947	0.00329231	0.00292881	287640	323340
BML_08012017_8_0m_scaffold_2_prodigal-single	60.175	1386	0.00481852	0.00427303	287640	324360
Salt_Pond_R2_restored_H2O_MG_scaffold_3_prodigal-single	60.1385	9577	0.0332951	0.0337742	287640	283560
PH2015_19_scaffold_1_prodigal-single	59.75	1678	0.00583368	0.005502	287640	304980
PH2015_08_scaffold_0_prodigal-single	59.5	1618	0.00562683	0.00530691	287640	304980
GWB1_scaffold_combined_curated_closed_complete_prodigal-single	59.4	686	0.00238493	0.00148794	287640	461040
LacPavin_0818_WC40_scaffold_269347_prodigal-single	59.2	816	0.00283688	0.00323887	287640	251940
PH2015_20_scaffold_1_prodigal-single	58.5	759	0.00264045	0.00249033	287640	304980
NC_048047 | MH588546	57.8	688	0.00239188	0.0021413	287640	321300
BML_coassembly_scaffold_108_prodigal-single	57.45	823	0.00286295	0.00379039	287640	217260
MT074142	56.9	742	0.00257961	0.00415686	287640	178500
MT074137	56.9	742	0.00257961	0.00418075	287640	177480
js4906-26-4_S27_scaffold_6_prodigal-single	56	716	0.00248922	0.00310602	287640	230520
ALT_09252017_20_scaffold_29_prodigal-single	55.2	752	0.00261438	0.00275095	287640	273360
2-SewaB
LacPavin_0818_WC55_scaffold_113784_prodigal-single	73.2	636	0.00248418	0.00222689	256020	285600
Ig8144_scaffold_2_curated_closed_complete_start-adj_prodigal-single	69.5	531	0.00207406	0.000836959	256020	634440
Ig12092_scaffold_5_curated_closed_complete_prodigal-single	67.5	673	0.0026287	0.00106078	256020	634440
H1c1_full_scaffold_271_prodigal-single_output	67.3	772	0.00301539	0.00308924	256020	249900
LacPavin_0818_WC45_scaffold_160996_curated_closed_complete_prodigal-single	66.6	686	0.00267948	0.00106924	256020	641580
SR-VP_4-6_scaffold_141_4086954_prodigal-single	59.3	587	0.00229279	0.00201926	256020	290700
DGJ7_scaffold_2_2069_prodigal-single	56.3	645	0.00251933	0.0019823	256020	325380
3-SewaC
no hit
4-SewaD
Salt_Pond_R1_A_D2_MG_scaffold_27_prodigal-single	58.5167	4396	0.021549	0.0203293	204000	216240
5-SewaE
P0_An_GD2017L_S7_170907_scaffold_746154_prodigal-single	61.3	796	0.00262758	0.00339301	302940	234600
P0_An_pond3_S8_170907_scaffold_156969_prodigal-single	61.2	785	0.00259127	0.00239753	302940	327420
P0_An_GD2017L_S7_coassembly_k141_2695417_prodigal-single	60.4	693	0.00228758	0.00210344	302940	329460
LacPavin_0818_WC40_scaffold_575784_prodigal-single	59.3	704	0.00232389	0.0019119	302940	368220
LacPavin_0818_WC50_scaffold_71530_prodigal-single	59.2	666	0.00219846	0.00179379	302940	371280
SR-VP_4-6_scaffold_141_2201553_prodigal-single	56.6	808	0.00266719	0.00273158	302940	295800
6-SewaF
GWB1_scaffold_combined_curated_closed_complete_prodigal-single	67.4	543	0.00264852	0.00117777	205020	461040
S27_BME27_629333_prodigal-single	66.7062	11053	0.0539118	0.0275732	205020	400860
S19_GE19_scaffold_2259_prodigal-single	66.3118	11828	0.0576919	0.0295066	205020	400860
S22_GE22_scaffold_285059_prodigal-single	65.7472	12245	0.0597259	0.0305468	205020	400860
S2_GD2017_2_manure_scaffold_3_prodigal-single	65.6722	12361	0.0602917	0.0308362	205020	400860
P0_An_GD2017L_S7_coassembly_k141_1013362_prodigal-single	65.265	13985	0.0682129	0.0486198	205020	287640
SR-VP_0-2_scaffold_141_5191495_prodigal-single_output	64.9667	8276	0.0403668	0.0386368	205020	214200
S16_GE16_scaffold_5545_prodigal-single	64.6833	9313	0.0454248	0.0336915	205020	276420
BML_08012017_9_75m_scaffold_2_prodigal-single	63.65	1163	0.00567262	0.00359683	205020	323340
BML_08022017_1_5m_scaffold_2_prodigal-single	62.6	1807	0.00881377	0.00557097	205020	324360
LacPavin_0818_WC55_scaffold_113784_prodigal-single	62.5889	6058	0.0295483	0.0212115	205020	285600
Mad1_20_16_scaffold_0_curated_closed_complete_start-adj_prodigal-single	62.2	781	0.00380938	0.00122903	205020	635460
BML_08012017_8_0m_scaffold_2_prodigal-single	62.05	1796	0.00876012	0.00553706	205020	324360
SR-VP_0-2_scaffold_141_4953755_prodigal-single	61.6	627	0.00305824	0.00299857	205020	209100
BML_08022017_6_5m_scaffold_3_prodigal-single	61.6	1267	0.00617988	0.00390615	205020	324360
DGJ7_scaffold_2_2069_prodigal-single	59.8	679	0.00331187	0.00208679	205020	325380
BML_coassembly_scaffold_172_curated_closed_complete_prodigal-single	59.2	675	0.00329236	0.0020362	205020	331500
SRR1747030_scaffold_3_prodigal-single	59.1	588	0.00286801	0.00275823	205020	213180
LacPavin_0818_WC40_scaffold_120392_prodigal-single	59	690	0.00336553	0.00237358	205020	290700
gwf1_scaffold_41_prodigal-single	53.7	873	0.00425812	0.0029926	205020	291720
7-SewaG
GWB1_scaffold_combined_curated_closed_complete_prodigal-single	73.1667	1824	0.00801899	0.00395627	227460	461040
gwf1_scaffold_41_prodigal-single	73.1	1175	0.00516574	0.00402783	227460	291720
NC_021798 | KC821609	66.4	652	0.00286644	0.00450152	227460	144840
KT962247	66.4	652	0.00286644	0.00450152	227460	144840
term1_saliva_scaffold_3_curated_closed_complete_prodigal-single	63.1	566	0.00248835	0.00166138	227460	340680
NC_021788 | KC821632	61.2	622	0.00273455	0.00426436	227460	145860
KT962246	61.2	622	0.00273455	0.00426436	227460	145860
KT962245	61.2	622	0.00273455	0.00426436	227460	145860
Mad1_20_16_scaffold_0_curated_closed_complete_start-adj_prodigal-single	61	703	0.00309065	0.00110629	227460	635460
ALT_09252017_20_scaffold_111_prodigal-single	60.5	1272	0.00559219	0.00535218	227460	237660
S19_GE19_scaffold_251993_prodigal-single	59.7	593	0.00260705	0.00135518	227460	437580
LacPavin_0818_WC45_scaffold_160996_curated_closed_complete_prodigal-single	59.2	548	0.00240921	0.000854141	227460	641580
PH2015_18_scaffold_0_prodigal-single	58.8	867	0.00381166	0.00243553	227460	355980
PH2015_18_scaffold_2_prodigal-single	58.5	834	0.00366658	0.00234283	227460	355980
KC821632	58	817	0.00359184	0.00185842	227460	439620
5H_04062016_scaffold_1_prodigal-single	57.9	592	0.00260266	0.00198086	227460	298860
SCNpilot_BF_INOC_scaffold_63_prodigal-single	57.7	598	0.00262903	0.00177122	227460	337620
LacPavin_0818_WC40_scaffold_193576_prodigal-single	57.6	685	0.00301152	0.00294548	227460	232560
JSantini_GMIN_scaffold_8_prodigal-single	56.9	812	0.00356986	0.00236928	227460	342720
ALT_09252017_20_scaffold_29_prodigal-single	56.9	684	0.00300712	0.00250219	227460	273360
